# Supplementary material for: Glial-derived mitochondrial signals affect neuronal proteostasis and aging
Source: Sci Adv. 2023 Oct 13;9(41):eadi1411. doi: 10.1126/sciadv.adi1411 (PMC10575585; doi:10.1126/sciadv.adi1411)
Supplement: Supplementary file 2 — Tables S1 to S4 [file sciadv.adi1411_tables_s1_to_s4.zip]

Archive with 4 entries (4 files):
- adi1411_Table_S1.xlsx
- adi1411_Table_S2.xlsx
- adi1411_Table_S3.xlsx
- adi1411_Table_S4.xlsx
